# Supplementary material for: Natural History and Exploitation of the Harbor Porpoise (Phocoena phocoena Linnaeus, 1758) during the Neolithic (ca. 4000–2000 cal. BC) in the Eastern Baltic Region
Source: Animals (Basel). 2023 Mar 2;13(5):909. doi: 10.3390/ani13050909 (PMC10000223; doi:10.3390/ani13050909)
Supplement: Supplementary file 1 [file animals-13-00909-s001.zip]

Archive with 1 entries (1 files):
- animals-2234783-supplementary.pdf
